# Supplementary material for: Autocrine/Paracrine Slit–Robo Signaling Controls Optic Lobe Development in Drosophila melanogaster
Source: Front Cell Dev Biol. 2022 Jul 25;10:874362. doi: 10.3389/fcell.2022.874362 (PMC9380857; doi:10.3389/fcell.2022.874362)
Supplement: Supplementary file 1 [file Table2.XLSX]

## Sheet: Hoja1
Figure	panel	Genotype	stage	source BL Bloomington
Figure 1	B-D	UAS-CD8-GFP/+;;OK107-GAL4/+	L3	Gift from Patrick Callaerts (KULeuven, Belgium) BL 3605 (w1118)
	E-G	UAS-CD8-GFP/+;;OK107-GAL4/+	L3
	H-J	UAS-CD8-GFP/Robo2[HA-Robo2];;OK107-GAL4/+	L3	Robo2 HA endogenous (Barry Dickson)
	K-M	UAS-CD8-GFP/+;;OK107GAL4/+	L3
Figure 2	A-D	UAS-CD8-GFP/Robo3[HA-Robo3];;OK107-GAL4/+	L3	Gift from Patrick Callaerts (KU Laeuven, belgium) Robo3 HA endogenous (Barry Dickson)
	E	y[1] w[*]; Mi{PT-GFSTF.2}sli[MI03825-GFSTF.2]/Cyo	L3	BL64472 (Slit-GFP)
Figure 3	B	robo33/ +	Adult	Larry Zipursky
	C	w[*]; P{w[+mC]=lacW}sli[k04807b], P{w[+mC]=GMR-GFP.P}2/CyO, P{w[+mC]=GAL4-Kr.C}DC3, P{w[+mC]=UAS-GFP.S65T}DC7	Adult	BL9284 (slitdui)
	D	robo33/ +; TM2/TM6b	Adult	Larry Zipursky
	E	UAS-DCR2/+;UAS-mCD8-GFP/sliDf(2R)BSC482,UAS-Slit-RNAi;; OK107-GAL4/+	Adult	BL24648 (UAS-DCR2) BL24986 (sliDf(2R)BSC482) BL31468 (UAS-Slit-RNAi)
	F	UAS-CD8-GFP/+;;OK107-GAL4/+	Adult	BL 3605 (w1118) Patrick Callaerts (UAS-Cd8GFP;;OK107-GAL4)
	G	UAS-CD8-GFP/UAS-Robo1sh;;OK107-GAL4/+	Adult	BL 39027 (UAS-robo1sh)
	H	UAS-Cd8-GFP/+;UAS-Robo2sh/+;OK107-GAL4/+	Adult	BL 34589 (UAS-robo2sh)
	I	UAS-Cd8-GFP/UAS-Robo3sh;;OK107-GAL4/+	Adult	BL 44539 (UAS-robo3sh)
	J	UAS-DCR2; robo33/Robo3RNAi;;OK107-GAL4/+	Adult	BL24648 (UAS-DCR2) Larry Zipursky (robo33) BL9287 (UAS-robo3RNAi) BL854 (OK107-GAL4)
Figure 4	A, D-G	UAS-Rab5-GFP/+;;OK107-GAL4/+	L3	BL9771 (UAS-Rab5-GFP) BL854 (OK107-GAL4)
	B, H-K	UAS-Rab7-GFP/+;;OK107-GAL4/+	L3	BL9778 (UAS-Rab7-GFP) BL854 (OK107-GAL4)
	C, L-O	UAS-Rab11-GFP/+;;OK107-GAL4/+	L3	BL23261 (UAS-Rab11-GFP) BL854 (OK107-GAL4)
Figure 5	A-B	UAS-Rab5-GFP/+;;OK107-GAL4/+	L3	BL9771 (UAS-Rab5-GFP) BL854 (OK107-GAL4)
	C-D	UAS-Rab7-GFP/+;;OK107-GAL4/+	L3	BL9778 (UAS-Rab7-GFP) BL854 (OK107-GAL4)
	E-F	UAS-Rab11-GFP/+;;OK107-GAL4/+	L3	BL23261 (UAS-Rab11-GFP) BL854 (OK107-GAL4)
Figure 6	B	ey3.5GAL80; slit2 /+;;OK107-GAL4/+	Adult	BL35822 (ey3.5GAL80) BL 3266 (slit2) BL854 (OK107-GAL4)
	C	ey3.5GAL80; robo33/ +;;OK107-GAL4/+	Adult	BL35822 (ey3.5GAL80) Larry Zipursky (robo33) BL854 (OK107-GAL4)
	D	ey3.5GAL80; slit2 / robo33;; OK107-GAL4/+	Adult	BL35822 (ey3.5GAL80) BL 3266 (slit2) Larry Zipursky (robo33) BL854 (OK107-GAL4)
	E	ey3.5GAL80;; UAS-ChcRNAI/+;OK107-GAL4/+	Adult	BL35822 (ey3.5GAL80) BL27530 (UAS-ChcRNAI) BL854 (OK107-GAL4)
	F	ey3.5GAL80; slit2/+; UAS-ChcRNAI/+;OK107GAL4/+	Adult
	G	ey3.5GAL80; robo33/+; UAS-ChcRNAI/+;OK107GAL4/+	Adult
	H	ey3.5GAL80; UAS-rab5DN/+;;OK107-GAL4/+	Adult	BL35822 (ey3.5GAL80) BL9771(UAS-rab5DN) BL854 (OK107-GAL4)
	I	ey3.5GAL80; slit2/UAS-rab5DN;;OK107-GAL4/+	Adult
	J	ey3.5GAL80; robo33/UAS-rab5DN;;OK107-GAL4/+	Adult
	K	ey3.5GAL80;; UAS-rab7DN/+;OK107-GAL4/+	Adult	BL35822 (ey3.5GAL80) BL9778 (UAS-rab7DN) BL854 (OK107-GAL4)
	L	ey3.5GAL80; slit2/+;UAS-rab7DN/+;OK107-GAL4/+	Adult
	M	ey3.5GAL80; robo33/+;UAS-rab7DN/+;OK107-GAL4/+	Adult
	N	ey3.5GAL80;; UAS-rab11DN/+;OK107-GAL4/+	Adult	BL35822 (ey3.5GAL80) BL23261 (UAS-rab11DN) BL854 (OK107-GAL4)
	O	ey3.5GAL80; slit2/+;UAS-rab11DN/+;OK107-GAL4/+	Adult
	P	ey3.5GAL80; robo33/+;UAS-rab11DN/+;OK107-GAL4/+	Adult
Figure 7	B	ey3.5GAL80; slit2/+;;OK107-GAL4/+	Adult	BL35822 (ey3.5GAL80) BL 3266 (slit2) BL854 (OK107-GAL4)
	C	ey3.5GAL80; robo33/+;;OK107-GAL4/+	Adult	BL35822 (ey3.5GAL80) Larry Zipursky (robo33) BL854 (OK107-GAL4)
	D	ey3.5GAL80;; UAS-cdc42DN/+;OK107-GAL4/+	Adult	BL35822 (ey3.5GAL80) BL6288 (UAS-cdc42DN) BL854 (OK107-GAL4)
	E	ey3.5GAL80; slit2/+;UAS-cdc42DN/+;OK107-GAL4/+	Adult
	F	ey3.5GAL80; robo33/+;UAS-cdc42DN/+;OK107-GAL4/+	Adult
	G	ey3.5GAL80;; UAS-racDN/+;OK107-GAL4/+	Adult	BL35822 (ey3.5GAL80) BL6292 (UAS-racDN) BL854 (OK107-GAL4)
	H	ey3.5GAL80; slit2/+;UAS-racDN/+;OK107-GAL4/+	Adult
	I	ey3.5GAL80; robo33/+;UAS-racDN/+;OK107-GAL4/+	Adult
	J	ey3.5GAL80;;UAS-rhoDN/+;OK107-GAL4/+	Adult	BL35822 (ey3.5GAL80) BL7328 (UAS-rhoDN) BL854 (OK107-GAL4)
	K	ey3.5GAL80; slit2/+;UAS-rhoDN/+;OK107-GAL4/+	Adult
	M	ey3.5GAL80; robo33/+;UAS-rhoDN/+;OK107-GAL4/+	Adult
Suplementary Figure 1	A, C	W1118	L3	BL 3605 (w1118)
	B,D	Robo33/ CyO; TM2/TM6b	L3	Larry Zipursky
	E, G	W1118	L3	BL 3605 (w1118)
	F, H	w[*]; P{w[+mC]=lacW}sli[k04807b], P{w[+mC]=GMR-GFP.P}2/CyO, P{w[+mC]=GAL4-Kr.C}DC3, P{w[+mC]=UAS-GFP.S65T}DC7	L3	BL9284 (slitdui)
	I,K	UAS-CD8-GFP/+;;OK107-GAL4/+	L3	BL 3605 (w1118) Patrick Callaerts (UAS-Cd8GFP;;OK107-GAL4)
	J,L	UAS-CD8-GFP/Robo1sh;;OK107-GAL4/+	L3	BL 39027 (UAS-robo1sh) Patrick Callaerts (UAS-Cd8GFP;;OK107-GAL4)
	M,O	UAS-CD8-GFP/Robo2[HA-Robo2];;OK107-GAL4/+	L3	Robo2 HA endogenous (Barry Dickson) Patrick Callaerts (UAS-CD8-GFP;;OK107GAL4)
	N,P	UAS-CD8-GFP/Robo2[HA-Robo2];UAS-Robo2sh/+;OK107-GAL4/+	L3	BL 34589 (UAS-robo2sh) Robo2 HA endogenous (Barry Dickson) Patrick Callaerts (UAS-CD8-GFP;;OK107GAL4)
	Q,S	UAS-CD8-GFP/+;;OK107-GAL4/+	L3	BL 3605 (w1118) Patrick Callaerts (UAS-Cd8GFP;;OK107-GAL4)
	R,T	UAS-CD8-GFP/Robo3sh;;OK107-GAL4/+	L3	BL 44539 (UAS-Robo3sh) Patrick Callaerts (UAS-Cd8GFP;;OK107-GAL4)
	U, X	robo33/+;;OK107-GAL4/+	L3	Larry Zipursky (robo33) BL854 (OK107-GAL4)
	V-Y	UAS-DCR2; robo33/Robo3RNAi;;OK107-GAL4/+	L3	BL24648 (UAS-DCR2) BL9287 (UAS-robo3RNAi) BL854 (OK107-GAL4)
Suplementary Figure 2	A-D	UAS-Robo3sh/GMR-GAL4;+/+	Adult	BL 44539 (UAS-robo3sh)
	E-H	UAS-Robo3sh/+; REPO-GAL4/+	Adult	BL 44539 (UAS-robo3sh) BL7415(REPO-GAL4)
Suplementary Figure 3	A-F	UAS-mCD8-RPF/+; Repo-GAL4/+	L3	BL7415 (Repo-GAL4)
Suplementary Figure 4	A-D	;;OK107-GAL4/+	Adult	BL 3605 (w1118) BL854 (OK107-GAL4)
	E-H	UAS-Rab5-GFP/+;;OK107-GAL4/+	Adult	BL9771 (UAS-Rab5-GFP) BL854 (OK107-GAL4)
	I-J	UAS-Rab7-GFP/+;;OK107-GAL4/+	Adult	BL9778 (UAS-Rab7-GFP) BL854 (OK107-GAL4)
	M-P	UAS-Rab11-GFP/+;;OK107GAL4/+	Adult	BL23261 (UAS-Rab11-GFP) BL854 (OK107-GAL4)
Suplementary Figure 5	D	UAS-CD8-GFP/+;;OK107-GAL4/+	L3	Gift from Patrick Callaerts (KULeuven, Belgium)
	E	UAS-Slit-myc-Cherry;;OK107-GAL4/+	L3	UAS-Slit-myc-Cherry (This work) BL854 (OK107-GAL4)
Suplementary Figure 6	A	GMR-GAL4;;;	Adult
		GMR-GAL4/+;UAS-Slit-myc-Cherry/+	Adult	UAS-Slit-myc-Cherry (This work)
	B	slit2/slitdui;; OK107GAL4/+	Adult	BL9284 (slitdui) BL 3266 (slit2) BL854 (OK107-GAL4)
		slit2/slitdui; UAS-Slit-myc-Cherry/+;OK107-GAL4/+	Adult	BL9284 (slitdui) BL 3266 (slit2) UAS-Slit-myc-Cherry (This work) BL854 (OK107-GAL4)
Suplementary Figure 7	A	UAS-Rab5-GFP/+;;OK107-GAL4/+	L3	BL9771 (UAS-Rab5-GFP) BL854 (OK107-GAL4)
	B	UAS-Rab7-GFP/+;;OK107-GAL4/+	L3	BL9778 (UAS-Rab7-GFP) BL854 (OK107-GAL4)
	C	UAS-Rab11-GFP/+;;OK107-GAL4/+	L3	BL23261 (UAS-Rab11-GFP) BL854 (OK107-GAL4)
Suplementary Figure 8	A, B, G	UAS-Rab5-GFP/+;;OK107-GAL4/+	L3	BL9771 (UAS-Rab5-GFP) BL854 (OK107-GAL4)
	C, D, H	UAS-Rab7-GFP/+;;OK107-GAL4/+	L3	BL9778 (UAS-Rab7-GFP) BL854 (OK107-GAL4)
	E, F, I	UAS-Rab11-GFP/+;;OK107-GAL4/+	L3	BL23261 (UAS-Rab11-GFP) BL854 (OK107-GAL4)
Suplementary Figure 9	A	UAS-CD8-GFP/+;;OK107GAL4	L3	Gift from Patrick Callaerts (KULeuven, Belgium)
	B	ey3.5GAL80; UAS-CD8-GFP/+;;OK107-GAL4/+	L3	BL35822 (ey3.5GAL80) Patrick Callerts (UAS-Cd8GFP;;OK107-GAL4)
	C	;UAS-rab11DN/+;OK107-GAL4/+	Adult	BL23261 (UAS-rab11DN) BL854 (OK107-GAL4)
	D	ey3.5GAL80;;UAS-rab11DN/+;OK107-GAL4/+	Adult	BL35822 (ey3.5GAL80) BL23261 (UAS-rab11DN) BL854 (OK107-GAL4)
	E	ey3.5GAL80;;;OK107-GAL4/+	Adult	BL35822 (ey3.5GAL80) BL854 (OK107-GAL4)
