# Supplementary material for: Autocrine/Paracrine Slit–Robo Signaling Controls Optic Lobe Development in Drosophila melanogaster
Source: Front Cell Dev Biol. 2022 Jul 25;10:874362. doi: 10.3389/fcell.2022.874362 (PMC9380857; doi:10.3389/fcell.2022.874362)
Supplement: Supplementary file 10 [file Table1.XLSX]

## Sheet: Hoja1
Figure 6		Genotype	n=	Wild-type	Type 1 (1 ectopic photoreceptor axon)	Type 2 (≥ 2 ectopic photoreceptor axon)	Type 3 (photoreceptor mild disorganized)	Type 4 (photoreceptor strong disorganized)	Type 5 (Photoreceptor disorganized + ectopic axon	Type 6 (disrupted Medulla)
	B	ey3.5GAL80;slit2/+;;OK107-GAL4/+	60	80	18.3333	1.66667	0	0	0	0
	C	ey3.5GAL80;robo33/+;;OK107-GAL4/+	60	98.3333	1.66667	0	0	0	0	0
	D	ey3.5GAL80;robo33/slit2;;OK107-GAL4/+	16	43.75	12.5	43.75	0	0	0	6.25
	E	ey3.5GAL80;;UAS-ChcRNAi/+;OK107-GAL4	30	16.6667	0	0	80	3.33333	0	0
	F	ey3.5GAL80;slit2/+;UAS-ChcRNAi/+;OK107-GAL4/+	15	0	0	0	6.66667	46.6667	46.6667	26.6667
	G	ey3.5GAL80;robo33/+;UAS-ChcRNAi/+;OK107-GAL4	15	6.66667	0	0	26.6667	66.6667	0	20
	H	ey3.5GAL80;UAS-rab5DN/+;;OK107-GAL4	30	93.3333	6.66667	0	0	0	0	0
	I	ey3.5GAL80;slit2/UAS-rab5DN;;OK107-GAL4/+	15	53.3333	40	6.66667	0	0	0	0
	J	ey3.5GAL80;robo33/UAS-rab5DN;;OK107-GAL4/+	15	73.3333	20	6.66667	0	0	0	6.66667
	K	ey3.5GAL80;;UAS-rab7DN/+;OK107-GAL4	30	96.6667	3.33333	0	0	0	0	0
	L	ey3.5GAL80;slit2/+;UAS-rab7DN/+;OK107-GAL4/+	15	53.3333	26.6667	20	0	0	0	6.66667
	M	ey3.5GAL80;robo33/+;UAS-rab7DN/+;OK107-GAL4	15	93.3333	6.66667	0	0	0	0	0
	N	ey3.5GAL80;;UAS-rab11DN/+;OK107-GAL4	30	3.33333	0	0	66.6667	30	0	0
	O	ey3.5GAL80;slit2/+;UAS-rab11DN/+;OK107-GAL4/+	15	0	0	0	13.3333	20	66.6667	6.66667
	P	ey3.5GAL80;robo33/+;U-rab11DN/+;OK107-GAL4	15	0	0	0	40	60	0	6.66667
Figure 7		Genotype	n=	Wild-type	Type 1 (1 ectopic photoreceptor axon)	Type 2 (≥ 2 ectopic photoreceptor axon)	Type 3 (photoreceptor mild disorganized)	Type 4 (photoreceptor strong disorganized)	Type 5 (Photoreceptor disorganized + ectopic axon	Type 6 (disrupted Medulla)
	B	ey3.5GAL80;slit2/+;;OK107-GAL4/+	45	82.2222	17.7778	0	0	0	0	0
	C	ey3.5GAL80;robo33/+;;OK107-GAL4/+	45	93.3333	6.66667	0	0	0	0	0
	D	ey3.5GAL80;;UAS-cdc42DN/+;OK107-GAL4	30	80	13.3333	0	6.66667	0	0	0
	E	ey3.5GAL80;slit2/+;UAS-cdc42DN/+;OK107-GAL4/+	15	13.3333	6.66667	0	20	0	60	0
	F	ey3.5GAL80;robo33/+;UAS-cdc42DN/+;OK107-GAL4	15	0	0	0	100	0	0	0
	G	ey3.5GAL80;;UAS-racDN/+;OK107-GAL4	30	30	0	0	63.3333	0	6.66667	6.66667
	H	ey3.5GAL80;slit2/+;UAS-racDN/+;OK107-GAL4/+	15	6.66667	13.3333	6.66667	60	0	13.3333	53.3333
	I	ey3.5GAL80;robo33/+;UAS-racDN/+;OK107-GAL4	15	26.6667	0	0	60	0	13.3333	40
	J	ey3.5GAL80;;UAS-rhoDN/+;OK107-GAL4	30	90	10	0	0	0	0	0
	K	ey3.5GAL80;slit2/+;UAS-rhoDN/+;OK107-GAL4/+	15	66.6667	20	13.3333	0	0	0	0
	L	ey3.5GAL80;robo33/+;UAS-rhoDN/+;OK107-GAL4	15	86.6667	0	0	13.3333	0	0	0
adult stage of optic lobe system stained with anti-chaoptin (photoreceptor) and ant-NCadherine (neuropil) . The phenotypes penetrance is presented as percentages. Flies could have more than one phenotype
